# Supplementary material for: mef2ca and mef2cb Double Mutant Zebrafish Show Altered Craniofacial Phenotype and Motor Behaviour
Source: Biomolecules. 2023 May 9;13(5):805. doi: 10.3390/biom13050805 (PMC10216501; doi:10.3390/biom13050805)
Supplement: Supplementary file 1 [file biomolecules-13-00805-s001.zip]

Archive with 1 entries (1 files):
- biomolecules-2341274-supplementary.pdf
